# Supplementary material for: The Impact of N/O-Functional Groups on the Sorption Capabilities of Activated Carbons Derived from Furfuryl Alcohol
Source: Molecules. 2024 Feb 24;29(5):987. doi: 10.3390/molecules29050987 (PMC10934998; doi:10.3390/molecules29050987)
Supplement: Supplementary file 1 [file molecules-29-00987-s001.zip]

Archive with 1 entries (1 files):
- molecules-2861701-supplementary.pdf
